# Supplementary material for: A Human‐Specific De Novo Gene Promotes Cortical Expansion and Folding
Source: Adv Sci (Weinh). 2023 Jan 13;10(7):2204140. doi: 10.1002/advs.202204140 (PMC9982566; doi:10.1002/advs.202204140)
Supplement: Supplementary file 2 — Supporting Information [file ADVS-10-2204140-s001.xlsx]

## Sheet: human-hg19
Supporting Information-Table S8 Annotations for 45 human de novo protein-coding genes. (hg19)
Name	Chromosome	Strand	txStart	txEnd	cdsStart	cdsEnd	exonCount	exonStarts	exonEnds
ENSG00000136242	chr7	+	6522921	6524873	6523635	6524022	1	6522921,	6524873,
ENSG00000145063	chr2	-	11239976	11272302	11245743	11268923	7	11239976,11245442,11260888,11264708,11268846,11269109,11272140,	11240189,11245788,11261088,11264911,11269012,11269224,11272302,
ENSG00000162968	chr2	+	200334618	200341658	200335311	200335767	2	200334618,200341199,	200337356,200341658,
ENSG00000172927	chr11	+	69061621	69064753	69062821	69063859	3	69061621,69062793,69063058,	69062043,69062962,69064753,
ENSG00000175913	chr11	-	118303867	118305920	118305376	118305820	1	118303867,	118305920,
ENSG00000176833	chr10	-	44166724	44167105	44166724	44167105	1	44166724,	44167105,
ENSG00000176911	chr10	+	131585675	131586080	131585675	131586080	1	131585675,	131586080,
ENSG00000178803	chr22	-	24825177	24828398	24827040	24827520	3	24825177,24826876,24828229,	24826344,24827530,24828398,
ENSG00000180838	chr8	-	143762702	143763098	143762702	143763098	1	143762702,	143763098,
ENSG00000187488	chr1	+	1260142	1264276	1263570	1264236	3	1260142,1262215,1262620,	1260482,1262412,1264276,
ENSG00000196273	chr14	+	101123604	101139081	101138167	101138485	2	101123604,101137897,	101124047,101139081,
ENSG00000197916	chr16	+	88785022	88786867	88785190	88785580	1	88785022,	88786867,
ENSG00000198547	chr20	-	31219427	31239783	31238233	31238954	5	31219427,31228367,31237056,31238819,31239534,	31222072,31228489,31238683,31238968,31239783,
ENSG00000203930	chrX	+	139791923	139795948	139791961	139795948	3	139791923,139793785,139795681,	139791970,139793821,139795948,
ENSG00000204292	chr17	+	74846447	74857702	74846447	74857702	2	74846447,74857558,	74846756,74857702,
ENSG00000204380	chr2	-	159514848	159591514	159516571	159517039	4	159514848,159522359,159535757,159591239,	159518262,159522593,159535901,159591514,
ENSG00000204626	chr12	-	124411747	124419531	124418638	124419130	2	124411747,124418611,	124415090,124419531,
ENSG00000205056	chr12	+	92817734	92824730	92818456	92818822	2	92817734,92822809,	92819710,92824730,
ENSG00000205373	chr9	+	32550670	32551330	32550670	32551330	1	32550670,	32551330,
ENSG00000205557	chr14	-	88648200	88648650	88648200	88648650	1	88648200,	88648650,
ENSG00000205965	chr4	+	8243757	8244285	8243757	8244285	1	8243757,	8244285,
ENSG00000206028	chr22	-	27063655	27068617	27068085	27068580	3	27063655,27064962,27067640,	27064852,27065401,27068617,
ENSG00000206096	chr21	-	33655804	33656188	33655804	33656188	1	33655804,	33656188,
ENSG00000206110	chr16	+	1015211	1015601	1015211	1015601	1	1015211,	1015601,
ENSG00000206113	chr4	+	2420700	2431045	2428464	2429106	3	2420700,2428185,2428430,	2420820,2428313,2431045,
ENSG00000212693	chr2	-	107422487	107422883	107422487	107422883	1	107422487,	107422883,
ENSG00000214780	chr11	+	61532327	61535285	61534399	61534987	2	61532327,61534092,	61532593,61535285,
ENSG00000215458	chr21	-	45225685	45232448	45231451	45232360	2	45225685,45228681,	45226469,45232448,
ENSG00000215494	chr21	-	43313828	43315499	43314689	43315148	2	43313828,43315305,	43315235,43315499,
ENSG00000215848	chr1	-	156381650	156399221	156381852	156382338	4	156381650,156384445,156396589,156399167,	156384090,156384545,156396664,156399221,
ENSG00000218478	chr22	+	29450182	29453442	29450627	29451104	1	29450182,	29453442,
ENSG00000221899	chr14	-	69262510	69263011	69262510	69263011	1	69262510,	69263011,
ENSG00000221953	chr1	-	247274812	247275526	247274812	247275526	1	247274812,	247275526,
ENSG00000223857	chr16	+	25043061	25044098	25043163	25043559	1	25043061,	25044098,
ENSG00000224013	chr11	+	61735452	61736755	61735575	61736070	1	61735452,	61736755,
ENSG00000225021	chr16	-	27225872	27226307	27225872	27226307	1	27225872,	27226307,
ENSG00000225860	chr17	+	49414359	49415223	49414478	49415006	1	49414359,	49415223,
ENSG00000225917	chr4	+	16228285	16230285	16228369	16229179	1	16228285,	16230285,
ENSG00000230294	chr12	+	131850563	131851064	131850621	131850981	1	131850563,	131851064,
ENSG00000235766	chr19	-	38794004	38795660	38795090	38795519	1	38794004,	38795660,
ENSG00000236314	chr14	-	99977603	99978896	99977815	99978286	1	99977603,	99978896,
ENSG00000236081	chr7	-	1778265	1781908	1778528	1778717	2	1778265,1781844	1778838,1781908
ENSG00000224376	chr2	+	232258492	232259702	232258521	232259418	2	232258492,232259365	232258621,232259702
ENSG00000247796	chr5	+	52405728	52410956	52405759	52408108	2	52405728,52408069	52405978,52410956
ENSG00000240057	chr3	+	112738387	112829322	112738492	112780794	3	112738387,112780633,112828948	112738553,112780857,112829322
